# Supplementary material for: Investigation of the Association between the Energy Metabolism of the Insect Vector Laodelphax striatellus and Rice Stripe Virus (RSV)
Source: Viruses. 2022 Oct 19;14(10):2298. doi: 10.3390/v14102298 (PMC9607531; doi:10.3390/v14102298)
Supplement: Supplementary file 1 [file viruses-14-02298-s001.zip]

Archive with 1 entries (1 files):
- viruses-1962382-supplementary.pdf
